# Supplementary material for: Myofascial release versus Mulligan sustained natural apophyseal glides’ immediate and short-term effects on pain, function, and mobility in non-specific low back pain
Source: PeerJ. 2021 Mar 15;9:e10706. doi: 10.7717/peerj.10706 (PMC7971081; doi:10.7717/peerj.10706)
Supplement: Supplemental Information 1 [file peerj-09-10706-s001.xlsx]

## Sheet: Sheet1
												RANGE 0F MOTION															PSFS
				VAS				MODI				PRE ROM					IMMEDIATE ROM					POST ROM					PRE	IMM	POST
NUMBER	AGE	GENDER	GROPU	PRE	IMM	POST		PRE	IMM	POST		F	E	L-F	R-F		F	E	L-F	R-F		F	E	L-F	R-F
1	24	F	1	7	3.6	2.5		6	4	0		45	10	30	30		35	15	25	20		35	15	20	15		3.66	5.66	6.66
2	25	F	2	6	4.4	2.4		40	40	34		65	23	32	30		55	23	25	25		60	35	28	30		5.33	5.33	6
3	22	M	1	4.1	3.3	3.2		44	34	22		75	10	20	20		75	15	20	20		75	15	20	20		4	4.66	5.66
4	24	F	2	6.2	6	3		30	30	30		52	10	20	30		58	23	25	30		65	15	30	30		3.33	5	4.66
5	25	F	1	5.8	4.8	4.2		16	16	4		45	25	15	10		50	20	15	20		55	25	15	20		3.33	5.33	7
6	39	F	2	6.9	6.2	3.5		30	30	8		50	20	15	10		55	20	15	15		60	20	15	20		5	5	7.33
7	19	F	1	6.8	3.3	1.9		34	34	20		45	20	10	15		45	20	15	15		45	25	20	15		3.66	4.33	7.33
8	20	F	2	3.8	1.8	0		32	32	4		40	15	10	10		45	20	10	15		55	20	10	15		4	4.66	9
9	22	M	1	5.6	2	1.3		4	4	0		60	25	15	20		60	25	20	20		65	20	20	20		7.33	8.33	9.33
10	22	F	2	6.9	2.5	0.5		18	18	10		65	20	15	15		65	25	15	20		65	25	15	20		4.33	5	7
11	28	M	1	7.1	5	5		22	22	22		55	20	15	10		45	30	10	10		45	30	10	10		3.66	4.33	4.33
12	26	M	2	6.5	4.7	3.7		46	46	42		45	25	10	15		50	10	15	15		60	30	15	10		3.33	4	5.66
13	28	M	1	7.3	4.7	2.9		32	32	26		55	20	20	15		50	20	25	20		50	20	25	28		3.66	3.66	6.33
14	26	M	2	5.5	4.3	4.3		22	22	22		50	25	10	10		55	20	10	15		55	20	10	15		5.66	5.66	5.66
15	30	F	1	7.5	5.5	6.1		26	26	16		55	10	15	15		50	10	10	15		60	10	20	20		3.33	6	6.33
16	22	F	2	5.2	5	4.8		26	26	8		55	10	20	25		40	15	15	15		60	20	10	10		4.33	4.33	6.33
17	22	F	1	5.8	2.9	0.2		52	52	16		45	25	20	10		50	30	15	20		50	20	20	30		5	7.33	8.66
18	22	F	2	7	1.5	0.7		14	14	8		62	25	15	24		55	35	25	20		50	20	25	28		6	9	9
19	54	F	1	7.4	4.6	2.8		54	54	50		41	10	20	15		60	15	25	20		50	30	30	25		4.33	4.33	5.66
20	40	M	2	3.8	2.2	2.2		14	14	14		45	15	15	15		60	20	20	10		60	20	20	10		4.33	4.33	4.33
21	45	M	1	6.8	6.5	3.5		38	38	34		50	20	15	10		45	20	10	10		55	25	30	30		4.66	5.33	6.33
22	26	F	2	5	3.1	1.5		30	30	26		50	20	15	10		55	20	15	15		50	25	10	15		5.33	5.33	6
23	23	F	1	6.9	4.9	3.2		14	14	14		45	15	10	10		50	15	12	15		46	18	15	15		4.33	5	5.66
24	34	F	2	6.5	2.2	0.4		18	18	16		41	11	15	20		45	18	15	15		60	20	40	35		5	5	7
25	23	M	1	5.2	1.3	1.6		12	10	8		65	10	20	20		70	35	23	24		65	22	30	25		4.33	6	7
26	21	M	2	4.3	1.2	0.2		8	8	6		60	10	31	35		66	24	15	25		54	25	28	30		5.66	6	7.33
27	25	F	1	4	0.9	0.9		18	16	16		60	20	27	26		60	25	15	22		60	25	15	22		6	8.66	8.66
28	21	F	2	4.4	0.8	1.2		22	20	10		44	19	24	21		42	30	25	27		48	34	25	20		5	8.33	8.66
29	25	M	1	6.2	2.2	2		16	16	12		45	15	25	30		52	25	15	22		50	25	20	20		4.33	4.33	6.33
30	23	M	2	4.5	1	1.5		12	12	6		75	15	30	30		72	20	30	30		76	24	32	20		5.66	6.66	7
31	24	F	1	4.2	1.8	0.9		22	16	12		40	10	20	10		44	10	30	10		38	30	20	10		5.33	6	7.66
32	23	F	2	3.9	2.5	2.1		10	8	8		30	10	10	5		40	10	10	10		50	15	15	20		6	8	7.5
33	24	F	1	7.7	3.2	3.4		16	8	6		60	10	10	11		62	20	30	27		60	14	20	24		5	6.33	8
34	21	F	2	6.8	4.8	1.5		20	16	16		40	10	10	20		40	10	15	20		46	14	15	22		2	5.33	6
35	22	F	1	8	4.8	1		14	12	6		50	10	10	20		50	15	30	30		56	32	27	30		3	5.5	6.5
36	23	F	2	6.2	3.7	0.8		20	18	6		40	5	15	15		45	10	20	25		42	32	30	20		1.66	4.33	9
37	23	F	1	4.8	0	0		6	6	6		45	10	27	23		55	35	29	26		47	32	18	20		2.66	5.66	6.66
38	21	F	2	7.1	0	0		4	2	2		60	10	30	15		60	30	34	30		58	25	20	20		5.33	7.33	7.33
39	25	F	1	5.6	2.6	0.4		16	4	4		35	5	25	10		30	15	30	10		44	15	10	10		3	6.66	9
40	23	F	2	4.3	2.2	0.8		12	12	12		57	16	29	25		55	30	25	29		56	32	27	30		4.33	5.66	6
41	23	M	1	5.3	1.5	0.3		20	20	16		60	19	35	19		55	27	35	35		60	36	34	28		3.33	6	9
42	24	F	2	7.9	5.8	5.2		12	12	6		42	30	30	24		58	24	30	30		62	23	25	15		4.66	6	6
43	23	F	1	4.6	7.4	1.8		10	20	6		60	18	10	26		50	40	31	22		60	30	25	25		4.5	4	6.5
44	35	F	2	6.5	2	1.4		4	4	4		46	16	20	25		45	18	15	15		55	15	15	20		4.33	4.33	6
45	27	M	1	6	4.1	3		6	6	4		48	24	18	17		44	26	19	14		45	28	20	15		4.66	6	7.33
46	26	F	2	6.2	4.3	4.8		4	4	4		48	34	25	20		44	19	24	21		42	30	25	27		5	5	5.33
47	19	M	1	7.5	6.2	2		14	14	6		55	20	35	25		65	20	30	30		60	35	35	35		5.66	7	8.33
48	19	F	2	6.2	3.2	1.1		22	20	8		50	8	25	14		60	25	25	20		57	25	30	20		3.33	4	7.33
49	21	F	1	7	5.8	1.3		24	20	14		55	20	32	25		60	25	25	30		68	26	20	20		5.33	6.66	7.66
50	24	F	2	5.6	3.9	3.2		8	6	2		44	15	20	15		42	18	20	20		44	18	20	20		4.33	5.33	6.66
51	33	M	1	8	1.2	1.2		14	14	14		51	12	25	30		58	15	20	20		58	15	20	20		6	6	6
52	25	F	2	6.9	3.8	3.8		4	4	4		60	25	20	15		50	30	15	15		50	30	15	15		4	6.66	6.66
53	22	M	1	5.2	4.1	4		16	16	10		44	20	15	20		48	25	15	20		48	22	20	25		4.5	4	6.5
54	19	F	2	5.2	6.8	3.9		13	13	11		58	17	30	30		63	43	33	28		56	40	37	34		3.66	4.33	5
55	22	M	1	4.6	4.1	4.4		18	18	14		48	18	22	24		46	20	22	26		48	25	25	26		5.33	5.66	7
56	23	F	2	8.1	1.9	1.9		26	16	16		45	17	25	25		45	25	20	25		45	25	20	25		4	7.33	7.33
57	21	F	1	6.8	0.6	1.7		14	14	10		60	15	25	25		55	20	30	25		60	28	25	25		6	7.33	8.33
58	20	F	2	4.5	2.7	2.4		14	14	10		47	31	27	31		50	35	34	38		52	34	25	28		3.33	5	7
59	19	M	1	5.8	6.1	1		6	6	2		55	22	23	25		56	35	20	30		52	32	15	15		4.33	5.66	7
60	21	F	2	4.6	4.2	3.8		12	12	8		52	25	20	15		50	28	22	15		55	28	24	18		4.33	5.33	6.66
61	18	F	1	8	6.2	6.2		26	24	24		45	5	25	15		45	10	20	20		45	10	20	20		2.33	4.66	4.66
62	18	F	2	4.8	3	1		12	12	6		55	15	15	20		68	20	25	20		65	33	26	28		3.66	7	8.33
63	24	F	1	7	1.5	1		8	8	6		55	30	30	30		55	42	32	35		60	35	30	35		6	8	7.5
64	23	F	2	6.2	2.3	2.5		8	8	4		50	30	32	35		50	40	30	30		57	36	32	30		5.33	5.33	7.66
65	25	M	1	5.1	5.4	4.2		12	12	8		46	28	20	22		41	30	23	24		45	27	22	26		5.66	6.33	7.33
GROUP 1= MFR, GROUP 2= SNAGS
